# Supplementary material for: The Absence of Retroelement Activity Is Characteristic for Childhood Acute Leukemias and Adult Acute Lymphoblastic Leukemia
Source: Int J Mol Sci. 2022 Feb 3;23(3):1756. doi: 10.3390/ijms23031756 (PMC8835895; doi:10.3390/ijms23031756)
Supplement: Supplementary file 1 [file ijms-23-01756-s001.zip]

Archive with 4 entries (4 files):
- Table S1-revised.xlsx
- Table S2.pdf
- Table S3-revised.xlsx
- Table S4.pdf
