# Supplementary material for: The Absence of Retroelement Activity Is Characteristic for Childhood Acute Leukemias and Adult Acute Lymphoblastic Leukemia
Source: Int J Mol Sci. 2022 Feb 3;23(3):1756. doi: 10.3390/ijms23031756 (PMC8835895; doi:10.3390/ijms23031756)
Supplement: Supplementary file 1 [file ijms-23-01756-s001.zip › Table S1-revised.xlsx]

## Sheet: Лист1
Table S1. Patients description.
Patient	Diagnosis	Type	Age	Gender	Cytogenetics	Sample type	Sample fraction tested
1-BALL	Childhood B-ALL	BI	4	M	t(11;19)(q23;p13.3)/KMT2A-MLLT1	BM	WBC
2-BALL	Childhood B-ALL	BII	4	M	t(12;21)(p13;q22)/ETV6-RUNX1	BM	WBC
3-BALL	Childhood B-ALL	BII	4	M	t(12;21)(p13;q22)/ETV6-RUNX1	BM	WBC
4-BALL	Childhood B-ALL	BII	6	F	t(12;21)(p13;q22)/ETV6-RUNX1	BM	WBC
5-BALL	Childhood B-ALL	BI	15	F	t(4;11)(q21;q23)/KMT2A-AFF1	BM	WBC
6-BALL	Childhood B-ALL	BI	14	F	t(4;11)(q21;q23)/KMT2A-AFF1	BM	WBC
7-BALL	Childhood B-ALL	BII	5	M	IGH rearrangement	BM	WBC
9-BALL	Childhood B-ALL	BI	<1	M	t(11;19)(q23;p13.3)/KMT2A-MLLT1	BM	WBC
10-BALL	Childhood B-ALL	BII	3	M	t(17;19)(q22;p13)/TCF3-HLF	BM	WBC
12-BALL	Childhood B-ALL	BII	4	F	t(12;21)(p13;q22)/ETV6-RUNX1	BM	WBC
13-BALL	Childhood B-ALL	BII	2	M	hyperploid	BM	WBC
15-BALL	Childhood B-ALL	BII	6	F	t(12;21)(p13;q22)/ETV6-RUNX1	BM	WBC
16-BALL	Childhood B-ALL	BII	2	F	t(12;21)(p13;q22)/ETV6-RUNX1	BM	WBC
17-BALL	Childhood B-ALL	BII	3	M	hyperploid	BM	WBC
18-BALL	Childhood B-ALL	BII	4	M	t(12;21)(p13;q22)/ETV6-RUNX1	BM	WBC
19-BALL	Childhood B-ALL	BII	13	M	CRFL2-P2RY8	BM	WBC
20-BALL	Childhood B-ALL	BII	4	F	NK	BM	WBC
21-BALL	Childhood B-ALL	BII	2	F	t(12;21)(p13;q22)/ETV6-RUNX1	BM	WBC
22-BALL	Childhood B-ALL	BII	<1	M	t(9;11)(p21;q23)/KMT2A-MLLT3	BM	WBC
23-BALL	Childhood B-ALL	BII	10	M	t(12;21)(p13;q22)/ETV6-RUNX1	BM	WBC
24-BALL	Childhood B-ALL	BI	7	F	t(4;11)(q21;q23)/KMT2A-AFF1	BM	WBC
25-BALL	Childhood B-ALL	BII	4	F	t(1;19)(q23;p13)/TCF3-PBX1	BM	WBC
26-BALL	Childhood B-ALL	BII	1	F	t(9;11)(p21;q23)/KMT2A-MLLT3	BM	WBC
27-BALL	Childhood B-ALL	BII	10	F	t(11;19)(q23;p13.3)/KMT2A-MLLT1	BM	WBC
28-BALL*	Childhood B-ALL	BI	4	F	t(10;11)(p12;q21)/PICALM-MLLT10	BM	WBC
29-BALL	Childhood B-ALL	BII	8	M	t(1;19)(q23;p13)/TCF3-PBX1	BM	WBC
30-BALL	Childhood B-ALL	BII	13	M	t(11;19)(q23;p13.3)/KMT2A-MLLT1	BM	WBC
31-BALL	Childhood B-ALL	BII	13	M	t(1;19)(q23;p13)/TCF3-PBX1	BM	WBC
32-BALL	Childhood B-ALL	BII	14	F	t(1;19)(q23;p13)/TCF3-PBX1	BM	WBC
33-BALL	Childhood B-ALL	BI	<1	F	t(4;11)(q21;q23)/KMT2A-AFF1	BM	WBC
34-BALL	Childhood B-ALL	BII	2	M	t(1;19)(q23;p13)/TCF3-PBX1	BM	WBC
35-TALL	Childhood T-ALL	TIII	2	M	SIL-TAL1	BM	WBC
36-TALL*	Childhood T-ALL	TIV	10	F	t(10;11)(p12;q21)/PICALM-MLLT10	BM	WBC
37-TALL	Childhood T-ALL	TIII	2	F	SIL-TAL1	BM	WBC
38-TALL*	Childhood T-ALL	TIII	12	F	t(10;11)(p12;q21)/PICALM-MLLT10	BM	WBC
39-TALL	Childhood T-ALL	TIII	16	M	TLX3 rearrangement	BM	WBC
40-TALL	Childhood T-ALL	TIII	5	M	t(11;19)(q23;p13.3)/KMT2A-MLLT1	BM	WBC
41-TALL	Childhood T-ALL	TIII	8	M	TLX3 rearrangement	BM	WBC
42-TALL	Childhood T-ALL	TIII	6	F	TLX3 rearrangement	BM	WBC
43-TALL	Childhood T-ALL	TIII	11	M	SIL-TAL1	BM	WBC
44-TALL	Childhood T-ALL	TIII	10	M	SIL-TAL1	BM	WBC
45-TALL	Childhood T-ALL	TIII	16	M	SIL-TAL1	BM	WBC
47-TALL	Childhood T-ALL	TIII	15	M	SIL-TAL1	BM	WBC
48-TALL	Childhood T-ALL	TIII	5	M	TLX3 rearrangement	BM	WBC
49-AML	Childhood AML	AML	11	M	inv16/t(16;16) – CBFb-MYH11	BM	WBC
50-AML	Childhood AML	AML	2	F	t(8;21)(q22;q22) – RUNX1-RUNX1T1	BM	WBC
51-AML	Childhood AML	AML	<1	F	﻿t(9;11)(p21;q23) – KMT2A-MLLT3	BM	WBC
52-AML	Childhood AML	AML	<1	F	t(Х;11)(q22;q23) – KMT2A-BTK	BM	WBC
53-AML	Childhood AML	AML	13	M	﻿t(9;11)(p21;q23) – KMT2A-MLLT3	BM	WBC
54-AML	Childhood AML	AML	7	F	t(10;11)(p11-15;q23) – KMT2A-MLLT10	BM	WBC
55-AML	Childhood AML	AML	5	M	t(8;21)(q22;q22) – RUNX1-RUNX1T1	BM	WBC
57-AML	Childhood AML	AML	2	M	﻿t(9;11)(p21;q23) – KMT2A-MLLT3	BM	WBC
58-AML	Childhood AML	AML	7	F	t(8;21)(q22;q22) – RUNX1-RUNX1T1	BM	WBC
60-AML	Childhood AML	AML	11	F	t(8;21)(q22;q22) – RUNX1-RUNX1T1	BM	WBC
61-AML	Childhood AML	AML	5	M	t(8;21)(q22;q22) – RUNX1-RUNX1T1	BM	WBC
62-AML	Childhood AML	AML	15	F	t(8;21)(q22;q22) – RUNX1-RUNX1T1	BM	WBC
63-AML	Childhood AML	AML	11	F	t(8;21)(q22;q22) – RUNX1-RUNX1T1	BM	WBC
64-AML	Childhood AML	AML	12	M	t(8;21)(q22;q22) – RUNX1-RUNX1T1	BM	WBC
ALLB0048	Adult T-ALL	cortical/thymic-T	51	M	46,XY[19]	BM	MNC
ALLB0067	Adult B-ALL	pro-B	54	F	44~46,XX,der(1),?der(2),?der(9),der(12),der(17)[cp9]	BM	MNC
ALLB0069	Adult B-ALL	Ph+ common B-ALL	69	M	NA	BM	MNC
ALLB0081	Adult T-ALL	pre-T	25	M	46,XY[6]	BM	MNC
ALLB0089	Adult B-ALL	pre-B	64	F	64~68,XXX,+1,+2,+4,+5,+6,+8,+10,i(11q),+12,+13,+14,+15,+16,+18,+19,+21,+21,+22,+mar[cp19]	BM	MNC
ALLB0090	Adult B-ALL	Ph+ common B	29	M	46,XY,t(9;22)(q34;q11.2)[4]/46,XY[16]	BM	MNC
ALLB0101	Adult T-ALL	pre-T	19	F	47,XX,del(6)(q?12;q?16)+8[14]/46,XX[3]	BM	MNC
ALLB0104	Adult B-ALL	Ph+ common B	70	M	46,XY[13]	BM	MNC
ALLB0105	Adult T-ALL	pre-T	26	F	47,XX,del(11)(q?),del(12)(p?12),+19[8]/46,XX[6]	BM	MNC
ALLB0107	Adult B-ALL	Ph+ common B	55	F	NA	PB	MNC
ALLB0124	Adult B-ALL	common B	49	M	36,X,-Y,-2,-3,-4,-7,-12,-13,-15,-16,-17[5]/46,XY[9]	BM	MNC
ALLB0135	Adult B-ALL	pre-B	47	M	46,XY,der(19)t(1;19)(q?13;q?23),der(21)t(1;21)(q?11;p?12)[4]/43-46,XY,+der(1)(q?),del(11)(q?),der(14),add(17p),der(19)t(1;19)(q?13;q?23),der(20),der(21)t(1;21)(q?11;p?12),+mar,+mar,+mar,+mar[cp7]/46,XY[7]	BM	MNC
ALLB0138	Adult B-ALL	pro-B	41	M	NA	PB	MNC
ALLB0140	Adult B-ALL		51	M	NA	PB	MNC
* - for these three samples RNA seq was performed in this study
