# Supplementary material for: The Absence of Retroelement Activity Is Characteristic for Childhood Acute Leukemias and Adult Acute Lymphoblastic Leukemia
Source: Int J Mol Sci. 2022 Feb 3;23(3):1756. doi: 10.3390/ijms23031756 (PMC8835895; doi:10.3390/ijms23031756)
Supplement: Supplementary file 1 [file ijms-23-01756-s001.zip › Table S3-revised.xlsx]

## Sheet: Лист1
Table S3. Sequencing read numbers.
SAMPLE	Mapped reads AluYa5	Mapped reads AluYb8	Mapped reads L1HS	Cohort
1-BALL	1347443	1508106	368538	Pediatric B-ALL
1-N	934964	2305614	368810	Pediatric B-ALL
2-BALL	862275	1990294	350787	Pediatric B-ALL
2-N	1738867	1740696	364292	Pediatric B-ALL
3-BALL	2030547	1845018	338911	Pediatric B-ALL
3-N	1900814	2053707	406228	Pediatric B-ALL
4-BALL	990821	1168254	251994	Pediatric B-ALL
4-N	1522656	1821232	367615	Pediatric B-ALL
5-BALL	1044054	1202591	284016	Pediatric B-ALL
5-N	1178335	1464775	343892	Pediatric B-ALL
6-BALL	1241117	1021752	365940	Pediatric B-ALL
6-N	552115	1704635	376355	Pediatric B-ALL
7-BALL	1043527	1148463	605792	Pediatric B-ALL
7-N	1621893	1055296	391298	Pediatric B-ALL
9-BALL	1309256	1176929	236116	Pediatric B-ALL
9-N	946045	1603248	219403	Pediatric B-ALL
10-BALL	1714921	2359374	311867	Pediatric B-ALL
10-N	1862104	1694356	320830	Pediatric B-ALL
12-BALL	3202393	2942021	216206	Pediatric B-ALL
12-N	1783224	3086260	225749	Pediatric B-ALL
13-BALL	1264558	2034095	357015	Pediatric B-ALL
13-N	1549131	1370007	233496	Pediatric B-ALL
15-BALL	2218713	1718884	655093	Pediatric B-ALL
15-N	2718087	2477209	502564	Pediatric B-ALL
16-BALL	2221178	1808885	520179	Pediatric B-ALL
16-N	2974133	2566277	439522	Pediatric B-ALL
17-BALL	1551525	1890565	396444	Pediatric B-ALL
17-N	616139	1751082	797567	Pediatric B-ALL
18-BALL	1078233	2219656	240457	Pediatric B-ALL
18-N	4542042	4114483	496440	Pediatric B-ALL
19-BALL	1664156	1239459	428151	Pediatric B-ALL
19-N	1199640	1308653	411455	Pediatric B-ALL
20-BALL	2311566	1085115	447566	Pediatric B-ALL
20-N	847236	826693	478937	Pediatric B-ALL
21-BALL	576869	1267900	378351	Pediatric B-ALL
21-N	2547879	5620854	208389	Pediatric B-ALL
22-BALL	3623527	4493897	154319	Pediatric B-ALL
22-N	1518337	1863861	34792	Pediatric B-ALL
23-BALL	806339	928425	125248	Pediatric B-ALL
23-N	1393586	1824085	47435	Pediatric B-ALL
24-BALL	701463	1229722	127856	Pediatric B-ALL
24-N	1279119	1567310	93623	Pediatric B-ALL
25-BALL	1515901	1338142	162031	Pediatric B-ALL
25-N	1665344	1468749	99464	Pediatric B-ALL
26-BALL	1013427	2329097	172404	Pediatric B-ALL
26-N	631513	1427097	225592	Pediatric B-ALL
27-BALL	1535340	2083734	201246	Pediatric B-ALL
27-N	1452499	2251579	243372	Pediatric B-ALL
28-BALL	1749471	2664870	131515	Pediatric B-ALL
28-N	1737132	2484098	100990	Pediatric B-ALL
29-BALL	844939	1349070	162965	Pediatric B-ALL
29-N	2125883	2070536	147673	Pediatric B-ALL
30-BALL	1701388	1801907	72641	Pediatric B-ALL
30-N	2511780	2762448	184004	Pediatric B-ALL
31-BALL	168519	158456	182213	Pediatric B-ALL
31-N	1975569	3206804	176410	Pediatric B-ALL
32-BALL	172657	424789	170527	Pediatric B-ALL
32-N	1912425	1855980	299534	Pediatric B-ALL
33-BALL	3063309	2973162	60649	Pediatric B-ALL
33-N	1131223	1326784	125870	Pediatric B-ALL
34-BALL	720711	674162	216217	Pediatric B-ALL
34-N	1834715	1810052	152007	Pediatric B-ALL
35-TALL	1582798	1474429	211738	Pediatric T-ALL
35-N	1425330	1557103	256855	Pediatric T-ALL
36-TALL	1794526	2231571	274896	Pediatric T-ALL
36-N	1088213	1213362	304535	Pediatric T-ALL
37-TALL	2317534	2198559	234447	Pediatric T-ALL
37-N	1180647	2113981	440779	Pediatric T-ALL
38-TALL	729835	827762	81659	Pediatric T-ALL
38-N	1669677	2022508	161413	Pediatric T-ALL
39-TALL	2462489	2222011	213515	Pediatric T-ALL
39-N	1783229	2405708	285658	Pediatric T-ALL
40-TALL	2932597	3049731	195372	Pediatric T-ALL
40-N	1658653	1723459	117803	Pediatric T-ALL
41-TALL	1653325	1588242	196796	Pediatric T-ALL
41-N	1635902	1471079	120599	Pediatric T-ALL
42-TALL	1286358	1415679	170771	Pediatric T-ALL
42-N	1967408	2001535	113718	Pediatric T-ALL
43-TALL	2083651	2066827	186006	Pediatric T-ALL
43-N	1839349	1940671	771550	Pediatric T-ALL
44-TALL	2331430	2411513	152362	Pediatric T-ALL
44-N	678126	1604280	217814	Pediatric T-ALL
45-TALL	138368	158647	156942	Pediatric T-ALL
45-N	1616471	2198027	63722	Pediatric T-ALL
47-TALL	1530384	1873995	131250	Pediatric T-ALL
47-N	1002699	1262624	24774	Pediatric T-ALL
48-TALL	941126	1430858	176969	Pediatric T-ALL
48-N	625075	604671	280805	Pediatric T-ALL
49-AML	1128255	500561	252913	Pediatric AML
49-N	893965	680510	553390	Pediatric AML
50-AML	1238249	686677	301464	Pediatric AML
50-N	605232	589468	436091	Pediatric AML
51-AML	555558	541790	488164	Pediatric AML
51-N	564794	530123	673900	Pediatric AML
52-AML	912980	889807	825343	Pediatric AML
52-N	867144	766513	676180	Pediatric AML
53-AML	816859	720009	484830	Pediatric AML
53-N	709788	623850	349359	Pediatric AML
54-AML	740455	532766	723449	Pediatric AML
54-N	794871	477710	720629	Pediatric AML
55-AML	740508	489646	710239	Pediatric AML
55-N	662732	482960	527876	Pediatric AML
57-AML	830668	598621	338960	Pediatric AML
57-N	1193987	559853	440776	Pediatric AML
58-AML	1165429	71014	508825	Pediatric AML
58-N	409073	618645	542603	Pediatric AML
60-AML	1429290	736312	724266	Pediatric AML
60-N	1502243	670804	705612	Pediatric AML
61-AML	933789	470386	527733	Pediatric AML
61-N	1532791	680827	613581	Pediatric AML
62-AML	949844	768685	417983	Pediatric AML
62-N	1295385	1859381	493158	Pediatric AML
63-AML	1119672	1484569	551280	Pediatric AML
63-N	1235362	1698242	623245	Pediatric AML
64-AML	114835	160452	492850	Pediatric AML
64-N	96408	145450	467002	Pediatric AML
ALLB0048	484999	729103	338110	Adult ALL
ALLB0048_N	222795	1087056	447276	Adult ALL
ALLB0067	1303390	912328	216161	Adult ALL
ALLB0067_N	828751	1042485	342256	Adult ALL
ALLB0069	886551	574381	250462	Adult ALL
ALLB0069_N	842011	662495	393236	Adult ALL
ALLB0081	2670318	1558548	526418	Adult ALL
ALLB0081_N	3554951	1805854	224280	Adult ALL
ALLB0089	995338	552715	344972	Adult ALL
ALLB0089_N	836176	583216	372006	Adult ALL
ALLB0090	2571779	774435	500971	Adult ALL
ALLB0090_N	2535668	395284	313160	Adult ALL
ALLB0101	1539856	579468	434052	Adult ALL
ALLB0101_N	1564845	798421	577979	Adult ALL
ALLB0104	942720	785302	295337	Adult ALL
ALLB0104_N	627707	523792	397490	Adult ALL
ALLB0105	966087	670587	263356	Adult ALL
ALLB0105_N	1021515	815062	411932	Adult ALL
ALLB0107	873256	699713	320128	Adult ALL
ALLB0107_N	1098706	608611	469267	Adult ALL
ALLB0124	486901	514906	259124	Adult ALL
ALLB0124_N	141410	360314	444404	Adult ALL
ALLB0135	617944	848580	191339	Adult ALL
ALLB0135_N	252070	722975	427167	Adult ALL
ALLB0138	723159	500108	191263	Adult ALL
ALLB0138_N	148895	288819	147400	Adult ALL
ALLB0140	648211	594464	218112	Adult ALL
ALLB0140_N	521883	368457	185829	Adult ALL
